# Supplementary material for: Influencing Factors on Postmortem Protein Degradation for PMI Estimation: A Systematic Review
Source: Diagnostics (Basel). 2021 Jun 23;11(7):1146. doi: 10.3390/diagnostics11071146 (PMC8304065; doi:10.3390/diagnostics11071146)
Supplement: Supplementary file 1 [file diagnostics-11-01146-s001.zip]

Archive with 11 entries (10 files):
- File S2.pdf
- __MACOSX/
- __MACOSX/._File S2.pdf
- File S4.pdf
- __MACOSX/._File S4.pdf
- File S1.pdf
- __MACOSX/._File S1.pdf
- Table S1.pdf
- __MACOSX/._Table S1.pdf
- File S3.pdf
- __MACOSX/._File S3.pdf
